# Supplementary material for: Alpha-Lipoic Acid Modulates Melanoma Survival Networks via ER Stress Induction, Mitochondrial Apoptosis, and Kinase Pathway Suppression in B16F10 Cells
Source: Curr Issues Mol Biol. 2026 Jul 3;48(7):690. doi: 10.3390/cimb48070690 (PMC13407186; doi:10.3390/cimb48070690)
Supplement: Supplementary file 1 [file cimb-48-00690-s001.zip]

Archive with 1 entries (1 files):
- cimb-4413325-supplementary.pdf
